# Supplementary material for: An Image-Guided Combination Strategy: Immediate Hepatic Arterial Infusion of Nivolumab Following Transarterial Chemoembolization for Unresectable Hepatocellular Carcinoma
Source: Cancers (Basel). 2026 Mar 18;18(6):978. doi: 10.3390/cancers18060978 (PMC13025836; doi:10.3390/cancers18060978)
Supplement: Supplementary file 1 [file cancers-18-00978-s001.zip]

Archive with 1 entries (1 files):
- cancers-4141123-supplementary.pdf
